# Supplementary material for: Effect of Non-Lethal Selection on Spontaneous Revertants of Frameshift Mutations: The Escherichia coli hisF Case
Source: Microorganisms. 2022 Mar 23;10(4):692. doi: 10.3390/microorganisms10040692 (PMC9032791; doi:10.3390/microorganisms10040692)
Supplement: Supplementary file 1 [file microorganisms-10-00692-s001.zip]

Archive with 1 entries (1 files):
- microorganisms-1619600-supplementary.pdf
